# Supplementary material for: Inhibition of Virulence Factors and Biofilm Formation by Wogonin Attenuates Pathogenicity of Pseudomonas aeruginosa PAO1 via Targeting pqs Quorum-Sensing System
Source: Int J Mol Sci. 2021 Nov 24;22(23):12699. doi: 10.3390/ijms222312699 (PMC8657757; doi:10.3390/ijms222312699)
Supplement: Supplementary file 1 [file ijms-22-12699-s001.zip]

Archive with 1 entries (1 files):
- ijms-1423027-supplementary.pdf
